# Supplementary material for: Discovery of Novel 4-Hydroxyquinazoline Derivatives: In Silico, In Vivo and In Vitro Studies Using Primary PARPi-Resistant Cell Lines
Source: Molecules. 2024 Mar 21;29(6):1407. doi: 10.3390/molecules29061407 (PMC10974284; doi:10.3390/molecules29061407)
Supplement: Supplementary file 1 [file molecules-29-01407-s001.zip]

Archive with 1 entries (1 files):
- molecules-2902860-supplementary.pdf
